# Supplementary material for: Isolation and Characterization of Cell Envelope Fragments Comprising Archaeal S-Layer Proteins
Source: Nanomaterials (Basel). 2022 Jul 21;12(14):2502. doi: 10.3390/nano12142502 (PMC9320373; doi:10.3390/nano12142502)
Supplement: Supplementary file 1 [file nanomaterials-12-02502-s001.zip]

Archive with 1 entries (1 files):
- nanomaterials-1788760-supplementary.pdf
